# Supplementary material for: Genetic polymorphisms of the GNRH1 and GNRHR genes and risk of breast cancer in the National Cancer Institute Breast and Prostate Cancer Cohort Consortium (BPC3)
Source: BMC Cancer. 2009 Jul 29;9:257. doi: 10.1186/1471-2407-9-257 (PMC2729775; doi:10.1186/1471-2407-9-257)
Supplement: Additional file 1 — Detailed results of associations between serum concentrations of steroid hormones and SNPs. [file 1471-2407-9-257-S1.xls]

## Sheet: Sheet1
SNP	Post-menopausal					Pre-menopausal (only from EPIC)
	Hormone	Genotype	N	Geometric mean(95% CI)	Ptrend	Hormone	Genotype	N	Geometric mean(95% CI)	Ptrend
rs2709618	Estrone pmol-L	G/G	1189	158.4(151.2-166.0)	0.680867	Estrone	G/G	357	319.6(291.0-351.0)	0.4016
		G/A	1516	155.3(148.5-162.4)	.		G/A	442	337.6(308.7-369.1)	.
		A/A	486	158.7(150.8-167.0)	.		A/A	126	325.2(289.6-365.2)	.
rs1812594	Estrone pmol-L	T/T	1982	156.8(150.0-164.0)	0.891276	Estrone	T/T	537	330.1(302.0-360.8)	0.17884
		T/C	978	156.9(149.5-164.5)	.		T/C	283	350.2(319.4-383.9)	.
		C/C	129	155.5(144.3-167.5)	.		C/C	38	338.2(284.3-402.2)	.
rs6185	Estrone pmol-L	C/C	1824	156.3(149.4-163.5)	0.490604	Estrone	C/C	527	344.0(315.4-375.2)	0.04074
		C/G	1158	156.4(149.2-163.9)	.		C/G	347	337.1(307.4-369.8)	.
		G/G	216	160.6(150.8-171.1)	.		G/G	54	285.8(245.2-333.2)	.
rs4986942	Estrone pmol-L	G/G	2647	158.2(151.5-165.2)	0.144528	Estrone	G/G	778	340.5(313.0-370.3)	0.58036
		G/A	543	154.2(146.4-162.5)	.		G/A	144	330.0(294.8-369.4)	.
		A/A	14	153.8(126.4-187.3)	.		A/A	2	412.9(208.2-818.9)	.
rs10031252	Estrone pmol-L	T/T	962	157.9(150.5-165.6)	0.707596	Estrone	T/T	307	336.2(306.3-369.0)	0.31872
		T/A	1547	155.8(149.0-163.0)	.		T/A	437	326.9(298.7-357.7)	.
		A/A	681	157.1(149.5-165.0)	.		A/A	170	321.9(289.5-357.9)	.
rs13138607	Estrone pmol-L	G/G	856	158.3(151.0-165.9)	0.209939	Estrone	G/G	236	332.3(300.3-367.8)	0.86481
		G/A	1552	156.6(149.7-163.9)	.		G/A	440	341.7(312.1-374.2)	.
		A/A	780	154.6(147.1-162.5)	.		A/A	232	329.6(298.5-364.0)	.
rs1843593	Estrone pmol-L	T/T	2251	157.1(150.4-164.2)	0.341927	Estrone	T/T	609	337.0(308.8-367.7)	0.85601
		T/C	842	160.0(152.5-167.9)	.		T/C	275	342.7(312.0-376.4)	.
		C/C	89	157.2(144.1-171.5)	.		C/C	35	329.2(275.7-393.1)	.
rs2630488	Estrone pmol-L	A/A	818	155.9(148.4-163.7)	0.110129	Estrone	A/A	239	341.7(309.9-376.7)	0.73233
		A/G	1551	158.3(151.2-165.6)	.		A/G	458	338.1(309.1-369.9)	.
		G/G	793	160.5(152.9-168.5)	.		G/G	223	336.4(304.2-372.0)	.
rs3796718	Estrone pmol-L	T/T	1683	158.1(151.1-165.5)	0.608106	Estrone	T/T	496	335.8(307.5-366.8)	0.10334
		T/C	1225	158.9(151.8-166.4)	.		T/C	347	319.7(291.3-350.8)	.
		C/C	268	159.8(150.4-169.8)	.		C/C	74	313.1(272.6-359.6)	.
rs3822196	Estrone pmol-L	A/A	1793	156.1(149.3-163.2)	0.33597	Estrone	A/A	510	336.1(307.9-367.0)	0.08246
		A/G	1147	158.0(150.9-165.5)	.		A/G	343	321.5(292.9-352.9)	.
		G/G	230	158.8(149.0-169.2)	.		G/G	62	306.6(264.7-355.2)	.
rs2709618	Estradiol pmol-L	G/G	1322	85.60(81.44-89.96)	0.201036	Estradiol	G/G	358	246.2(209.9-288.8)	0.28603
		G/A	1664	83.06(79.18-87.12)	.		G/A	440	259.3(221.8-303.3)	.
		A/A	530	84.26(79.80-88.96)	.		A/A	125	262.3(216.4-318.0)	.
rs1812594	Estradiol pmol-L	T/T	2178	84.69(80.83-88.74)	0.148848	Estradiol	T/T	537	244.2(208.9-285.4)	0.04512
		T/C	1077	82.92(78.86-87.19)	.		T/C	280	273.4(232.4-321.6)	.
		C/C	141	82.46(76.24-89.18)	.		C/C	38	267.0(204.9-347.9)	.
rs6185	Estradiol pmol-L	C/C	1992	83.19(79.30-87.27)	0.299446	Estradiol	C/C	527	261.8(224.6-305.0)	0.01334
		C/G	1270	84.69(80.59-89.00)	.		C/G	343	249.8(212.6-293.4)	.
		G/G	245	84.22(78.79-90.02)	.		G/G	55	195.6(154.5-247.7)	.
rs4986942	Estradiol pmol-L	G/G	2894	84.14(80.34-88.11)	0.338295	Estradiol	G/G	775	257.8(221.8-299.6)	0.11391
		G/A	612	82.79(78.35-87.48)	.		G/A	144	234.8(195.0-282.8)	.
		A/A	15	80.55(65.18-99.55)	.		A/A	2	177.0(65.92-475.5)	.
rs10031252	Estradiol pmol-L	T/T	1053	83.91(79.77-88.27)	0.934564	Estradiol	T/T	307	253.8(216.8-297.0)	0.65538
		T/A	1704	83.77(79.85-87.89)	.		T/A	436	261.6(223.4-306.2)	.
		A/A	750	83.79(79.52-88.28)	.		A/A	168	242.8(203.5-289.6)	.
rs13138607	Estradiol pmol-L	G/G	932	84.36(80.26-88.66)	0.19621	Estradiol	G/G	234	241.8(203.9-286.8)	0.44451
		G/A	1705	83.75(79.81-87.88)	.		G/A	437	256.4(218.7-300.6)	.
		A/A	865	82.23(78.00-86.69)	.		A/A	234	254.1(214.7-300.6)	.
rs1843593	Estradiol pmol-L	T/T	2487	84.11(80.29-88.12)	0.910523	Estradiol	T/T	610	251.5(215.7-293.3)	0.61023
		T/C	920	85.16(80.93-89.61)	.		T/C	270	262.0(223.0-307.9)	.
		C/C	91	80.67(73.36-88.71)	.		C/C	34	199.8(151.3-263.8)	.
rs2630488	Estradiol pmol-L	A/A	889	82.74(78.54-87.17)	0.0403299	Estradiol	A/A	241	261.7(221.6-309.0)	0.25471
		A/G	1715	84.61(80.60-88.82)	.		A/G	453	254.3(217.3-297.8)	.
		G/G	860	86.16(81.81-90.74)	.		G/G	222	242.8(204.7-287.9)	.
rs3796718	Estradiol pmol-L	T/T	1830	83.17(79.28-87.26)	0.0900802	Estradiol	T/T	492	256.9(220.3-299.6)	0.24819
		T/C	1347	84.68(80.67-88.88)	.		T/C	347	252.1(215.0-295.6)	.
		C/C	288	86.34(80.94-92.10)	.		C/C	74	228.7(184.4-283.6)	.
rs3822196	Estradiol pmol-L	A/A	1965	83.51(79.66-87.55)	0.0955262	Estradiol	A/A	507	257.5(220.7-300.5)	0.26167
		A/G	1269	84.68(80.63-88.95)	.		A/G	343	253.0(215.4-297.0)	.
		G/G	252	87.33(81.60-93.46)	.		G/G	62	226.5(180.4-284.5)	.
rs2709618	Androstenedione nmol-L	G/G	1214	2.69(2.52-2.87)	0.883897	Androstenedione	G/G	428	4.65(4.40-4.91)	0.2867
		G/A	1552	2.67(2.51-2.85)	.		G/A	533	4.75(4.52-4.99)	.
		A/A	508	2.69(2.50-2.89)	.		A/A	156	4.86(4.49-5.27)	.
rs1812594	Androstenedione nmol-L	T/T	2026	2.69(2.53-2.87)	0.982618	Androstenedione	T/T	656	4.68(4.47-4.91)	0.77859
		T/C	1006	2.64(2.47-2.83)	.		T/C	338	4.76(4.49-5.04)	.
		C/C	137	2.84(2.56-3.15)	.		C/C	45	4.64(4.03-5.35)	.
rs6185	Androstenedione nmol-L	C/C	1873	2.64(2.47-2.81)	0.362475	Androstenedione	C/C	634	4.78(4.56-5.01)	0.40203
		C/G	1180	2.68(2.51-2.87)	.		C/G	419	4.64(4.40-4.89)	.
		G/G	225	2.70(2.46-2.95)	.		G/G	67	4.69(4.17-5.28)	.
rs4986942	Androstenedione nmol-L	G/G	2710	2.70(2.54-2.87)	0.557991	Androstenedione	G/G	935	4.74(4.54-4.94)	0.17164
		G/A	559	2.69(2.50-2.90)	.		G/A	177	4.50(4.17-4.86)	.
		A/A	15	2.21(1.68-2.90)	.		A/A	3	4.27(2.49-7.32)	.
rs10031252	Androstenedione nmol-L	T/T	986	2.70(2.53-2.89)	0.746479	Androstenedione	T/T	370	4.71(4.45-4.99)	0.69946
		T/A	1588	2.64(2.48-2.81)	.		T/A	526	4.70(4.48-4.94)	.
		A/A	695	2.69(2.51-2.89)	.		A/A	209	4.80(4.47-5.15)	.
rs13138607	Androstenedione nmol-L	G/G	882	2.70(2.53-2.89)	0.786588	Androstenedione	G/G	287	4.78(4.48-5.09)	0.93285
		G/A	1586	2.66(2.49-2.83)	.		G/A	524	4.80(4.57-5.05)	.
		A/A	800	2.69(2.50-2.88)	.		A/A	288	4.76(4.48-5.07)	.
rs1843593	Androstenedione nmol-L	T/T	2302	2.70(2.54-2.87)	0.85461	Androstenedione	T/T	743	4.66(4.45-4.87)	0.09084
		T/C	871	2.69(2.51-2.88)	.		T/C	324	4.83(4.55-5.13)	.
		C/C	91	2.70(2.39-3.06)	.		C/C	39	5.20(4.47-6.06)	.
rs2630488	Androstenedione nmol-L	A/A	835	2.70(2.52-2.89)	0.726655	Androstenedione	A/A	293	4.76(4.48-5.06)	0.89343
		A/G	1591	2.71(2.54-2.89)	.		A/G	543	4.69(4.46-4.93)	.
		G/G	812	2.72(2.54-2.91)	.		G/G	272	4.79(4.49-5.10)	.
rs3796718	Androstenedione nmol-L	T/T	1727	2.69(2.52-2.86)	0.569741	Androstenedione	T/T	585	4.75(4.52-4.99)	0.83252
		T/C	1255	2.70(2.53-2.88)	.		T/C	427	4.65(4.41-4.91)	.
		C/C	272	2.74(2.51-2.99)	.		C/C	93	4.97(4.49-5.50)	.
rs3822196	Androstenedione nmol-L	A/A	1841	2.64(2.48-2.82)	0.339298	Androstenedione	A/A	607	4.75(4.53-4.98)	0.89877
		A/G	1176	2.67(2.50-2.85)	.		A/G	420	4.66(4.41-4.92)	.
		G/G	234	2.74(2.50-3.00)	.		G/G	78	4.85(4.35-5.41)	.
rs2709618	Testosterone nmol-l	G/G	1316	1.09(1.02-1.15)	0.258809	Testosterone nmol-l	G/G	423	1.47(1.40-1.55)	0.02635
		G/A	1671	1.11(1.05-1.18)	.		G/A	523	1.57(1.49-1.64)	.
		A/A	530	1.11(1.04-1.19)	.		A/A	157	1.59(1.47-1.71)	.
rs1812594	Testosterone nmol-l	T/T	2178	1.09(1.03-1.16)	0.352458	Testosterone nmol-l	T/T	644	1.50(1.44-1.57)	0.13474
		T/C	1084	1.10(1.03-1.17)	.		T/C	336	1.60(1.52-1.69)	.
		C/C	142	1.17(1.06-1.29)	.		C/C	45	1.51(1.32-1.72)	.
rs6185	Testosterone nmol-l	C/C	1994	1.10(1.04-1.17)	0.583964	Testosterone nmol-l	C/C	624	1.55(1.49-1.62)	0.36312
		C/G	1272	1.10(1.04-1.17)	.		C/G	417	1.51(1.44-1.59)	.
		G/G	246	1.08(0.99-1.17)	.		G/G	66	1.51(1.36-1.69)	.
rs4986942	Testosterone nmol-l	G/G	2900	1.10(1.04-1.16)	0.210338	Testosterone nmol-l	G/G	924	1.54(1.48-1.60)	0.14537
		G/A	613	1.13(1.06-1.21)	.		G/A	174	1.45(1.35-1.55)	.
		A/A	15	1.04(0.81-1.35)	.		A/A	3	1.85(1.13-3.05)	.
rs10031252	Testosterone nmol-l	T/T	1060	1.13(1.06-1.20)	0.183941	Testosterone nmol-l	T/T	362	1.51(1.43-1.59)	0.84784
		T/A	1705	1.08(1.02-1.14)	.		T/A	518	1.56(1.49-1.63)	.
		A/A	750	1.10(1.03-1.17)	.		A/A	211	1.50(1.41-1.60)	.
rs13138607	Testosterone nmol-l	G/G	938	1.12(1.06-1.19)	0.0738488	Testosterone nmol-l	G/G	282	1.50(1.41-1.59)	0.77351
		G/A	1708	1.09(1.03-1.16)	.		G/A	516	1.59(1.51-1.66)	.
		A/A	863	1.08(1.01-1.15)	.		A/A	287	1.52(1.43-1.61)	.
rs1843593	Testosterone nmol-l	T/T	2493	1.11(1.04-1.17)	0.347611	Testosterone nmol-l	T/T	738	1.50(1.44-1.56)	0.02603
		T/C	922	1.09(1.02-1.16)	.		T/C	321	1.59(1.50-1.68)	.
		C/C	92	1.06(0.95-1.19)	.		C/C	37	1.66(1.44-1.92)	.
rs2630488	Testosterone nmol-l	A/A	890	1.09(1.02-1.16)	0.157477	Testosterone nmol-l	A/A	289	1.51(1.43-1.60)	0.33864
		A/G	1719	1.10(1.04-1.17)	.		A/G	535	1.54(1.47-1.61)	.
		G/G	861	1.13(1.06-1.20)	.		G/G	270	1.57(1.48-1.66)	.
rs3796718	Testosterone nmol-l	T/T	1834	1.09(1.03-1.16)	0.24729	Testosterone nmol-l	T/T	576	1.52(1.46-1.59)	0.66197
		T/C	1346	1.10(1.04-1.17)	.		T/C	423	1.54(1.46-1.62)	.
		C/C	290	1.13(1.05-1.23)	.		C/C	92	1.55(1.41-1.70)	.
rs3822196	Testosterone nmol-l	A/A	1968	1.09(1.03-1.16)	0.219824	Testosterone nmol-l	A/A	598	1.52(1.46-1.59)	0.8505
		A/G	1268	1.11(1.04-1.18)	.		A/G	416	1.54(1.47-1.62)	.
		G/G	255	1.13(1.04-1.23)	.		G/G	77	1.51(1.37-1.67)	.
